# Supplementary material for: Diagnostic accuracy of serological rk-39 test for visceral Leishmaniasis: Systematic review and meta-analysis
Source: PLoS Negl Trop Dis. 2024 Mar 6;18(3):e0011938. doi: 10.1371/journal.pntd.0011938 (PMC10917292; doi:10.1371/journal.pntd.0011938)
Supplement: S1 Data — (XLSX) [file pntd.0011938.s001.xlsx]

## Sheet: Sheet1
S/no	Author	Year of publication	Publication journal	Study Design	Study period	Continent	Country	Sample size	Age of participant	Referal pattern	Patient selection	type of Index test	Index test specification	Blinding information	Type of Reference standard	Reference standard specification	Blinding information	TP	FP	FN	TN	Sensitivity	Specificity	PPV	NPV	Positive LR	Negative LR	DOR	LCI	UCI	p-value
1	Singh	2009	Postgraduate Medical Journals of NAMS	Cross sectional	Mar 2003-july 2005	Asia	Nepal	60	0-60 years	Inpatient	Consecutive	rk-39 RDT	InBios	Unknown	Microscopy	bone marrow aspiration	Blinded	30	0	0	30	100	100	100	100
2	Alborzi etal	2006	Eastern Meditrerranean Health journal	Cross sectional	2003	Asia	Iran	184	3month-5years	Inpatient	Unknown	rk-39 RDT	InBios	Unknown	Microscopy	bone marrow aspiration	Blinded	14	0	3	137	82.4	100	100	97.8
3	Mohapatra etal	2010	J Infect Dev Ctries	Cross sectional	Unknown	Asia	India	80	not stated	Inpatient	Consecutive	rk-39 ELISA		Unknown	Microscopy	Splenic aspiration	Blinded	55	1	0	24	100	96	98.2	100
4	ter Horst etal	2009	American society of tropical medicine and hygiene	Cross sectional	June 2006-Jan 2007	Africa	Ethiopia	699	All age groups	Inpatient	Consecutive	rk-39 RDT	DiaMed	Blinded	Microscopy	Splenic aspiration	Blinded	84	8	16	92	84.3	91.5	91.3	85.2			0.51	0.18	1.46	0.253
5	Abass etal	2015	Plos one	Cross sectional	Unknown	Africa	Sudan	90	not stated	Inpatient	Unknown	rk-39 ELISA		Unknown	Microscopy and culture	Lymph node, spleen, bonemarrow and culture	Blinded	48	0	2	40	96	100	100	95.2
6	Abass etal	2015	Plos one	Cross sectional	Unknown	Africa	Sudan	90	not stated	Inpatient	Unknown	rk-39 RDT	BioRad	Unknown	Microscopy and culture	Lymph node, spleen, bonemarrow and culture	Blinded	44	1	6	39	88	97.5	97.8	86.7
7	Abass etal	2015	Plos one	Cross sectional	Unknown	Asia	India	66		Inpatient	Unknown	rk-39 ELISA		Unknown	Microscopy and culture	Lymph node, spleen, bonemarrow and culture	Blinded	48	1	2	39	96.2	96.6	96.2	96.6
8	Abass etal	2015	Plos one	Cross sectional	Unknown	Asia	India	66		Inpatient	Unknown	rk-39 RDT	BioRad	Unknown	Microscopy and culture	Lymph node, spleen, bonemarrow and culture	Blinded	48	1	2	39	96.2	96.6	96.2	96.6
9	Abass	2020	Asian journal of Tropical medicine	Cross sectional	Feb 2006-Oct2007	Africa	Sudan	494	not stated	Inpatient	random selection	rk-39 RDT	BioRad	Blinded	Microscopy	Lymph node aspiration	Blinded	132	2	23	140	85.2	98.6	98.5	85.9
10	Asiss etal	2010	TSM	Cross sectional	May2005- May2007	S. America	Brazil	332	1 month-76.8years	Inpatient	Consecutive	rk-39 RDT	IT-LEISH	Unknown	Microscopy	bone marrow aspiration	Blinded	198	4	15	115	93	97	98	89
11	Banu etal	2016	Parasite Epidemiology and control	Cross sectional	May2013-May2014	Asia	Bangladish	1134	2-75years	Inpatient	Consecutive	rk-39 RDT	BioLine	Unknown	Microscopy and culture	Splenic aspiration and culture	Blinded	155	0	0	979	100	100	100	100
12	Chattopadhyay	2016	IOSR-JDMS	Cross sectional	Jan 2011- Dec 2011	Asia	India	100	0-20years	Inpatient	unknown	rk-39 RDT	ICT	Blinded	Microscopy	bone marrow aspiration	Blinded	36	0	0	64	100	100	100	100
13	Al-Asady	2011	J Fac Med Baghdad	Cross sectional	Apr 2007-Dec 2008	Asia	Iraq	471	1month-15years	Inpatient	Unknown	rk-39 RDT	ICT	Unknown	Microscopy	bone marrow aspiration	Blinded	55	0	7	41	88.7	100	100	85.4
14	Mniouil etal	2018	Unpublished	Cross sectional	Feb 2015- Apr 2016	Africa	Morroco	89	6 month- 62years	Inpatient	Consecutive	rk-39 RDT	ICT	Blinded	Microscopy	bone marrow aspiration	Blinded	23	0	1	65	95.8	100	100	96.2
15	Kassa etal	2020	Plos NTD	Cross sectional	Unknown	Africa	Ethiopia	131	Unknown	Inpatient	random selection	rk-39 ELISA	serion	Blinded	Microscopy and culture	Bone marrow, splenic and LN aspiration and culture	Blinded	83	1	4	39	91.2	97.5	98.8	90.7
16	Kassa etal	2020	Plos NTD	Cross sectional	Unknown	Africa	Ethiopia	131	Unknown	Inpatient	random selection	rk-39 RDT	InBios	Blinded	Microscopy and culture	Bone marrow, splenic and LN aspiration and culture	Blinded	81	3	10	37	89	92.5	96.4	78.7
17	Kassa etal	2020	Plos NTD	Cross sectional	Unknown	Africa	Ethiopia	131	Unknown	Inpatient	random selection	rk-39 RDT	Coris	Blinded	Microscopy and culture	Bone marrow, splenic and LN aspiration and culture	Blinded	70	0	21	40	76.9	100	100	65.6
18	Kassa etal	2020	Plos NTD	Cross sectional	Unknown	Africa	Ethiopia	131	Unknown	Inpatient	random selection	rk-39 RDT	BioRad	Blinded	Microscopy and culture	Bone marrow, splenic and LN aspiration and culture	Blinded	83	0	8	40	91.2	100	100	83.3
19	Kiros and Regasa	2017	BMC Res Notes	Cross sectional	Jan2013- June2015	Africa	Ethiopia	62	15-50 years	Inpatient	Consecutive	rk-39 RDT	ICT	Blinded	Microscopy	Splenic aspiration	Blinded	37	13	7	5	84.1	27.8	74	41.7
20	Vaish	2012	American society of tropical medicine and hygiene	Cross sectional	Aug 2009- Dec 2009	Asia	India	300	5-65 years	Inpatient	Consecutive	rk-39 RDT	InBios	Unknown	Microscopy	Splenic aspiration	Blinded					100
21	Tyfoor	2016	Unpublished	cross sectional	Mar2014-Feb 2015	Africa	Sudan	175	3-48 years	community based	Consecutive	rk-39 RDT	DiaMed	Blinded	Microscopy	LN and BM aspiration	Blinded	59	29	16	71	79	70.7	78.2	71.6
22	Moura etal	2013	Revista da Sociedade Brasiera de medicina tropical	cross sectional	May 2010-July 2011	S. America	Brazil	476	0-80 years	Inpatient	Consecutive	rk-39 RDT	InBios	Blinded	IFAt	IFAT	Blinded	105	1	40	235	72.4	99.6	99.1	85.5
23	Rezaei etal	2022	Journal of tropical medicine	Cross sectional	Not stated	Asia	Iran	355	3 month - 16 years	Inpatients	Consecutive	rk-39 RDT	InBios	Blinded	IFAt	IFAT	Blinded	71	2	29	250	71	99	97.3	89.6
24	Rezaei etal	2022	Journal of tropical medicine	Cross sectional	Not stated	Asia	Iran	355	3 month - 16 years	Inpatients	Consecutive	rk-39 RDT	BioRad	Blinded	IFAt	IFAT	Blinded	81	3	19	252	81	99	96.4	93
25	Rezaei etal	2022	Journal of tropical medicine	Cross sectional	Not stated	Asia	Iran	355	3 month - 16 years	Inpatients	Consecutive	rk-39 RDT	Cypress diagnostic company	Blinded	IFAt	IFAT	Blinded	70	6	30	249	70	98	92.1	89.2
26	Sanchez	2020	plos one	Cross sectional	2012-2013	S. America	Brazil	255	1-90 years	Inpatient	random selection	rk-39 RDT	InBios	Blinded	Microscopy and culture	bone marrow culture	Blinded	115	4	13	103	89.8	96.3	96.6	88.8
